# Supplementary material for: Nucleic Acid Testing of SARS-CoV-2
Source: Int J Mol Sci. 2021 Jun 7;22(11):6150. doi: 10.3390/ijms22116150 (PMC8201071; doi:10.3390/ijms22116150)
Supplement: Supplementary file 1 [file ijms-22-06150-s001.zip]

Archive with 1 entries (1 files):
- ijms-1242634-supplementary.xlsx
