# Supplementary material for: Nucleic Acid Testing of SARS-CoV-2
Source: Int J Mol Sci. 2021 Jun 7;22(11):6150. doi: 10.3390/ijms22116150 (PMC8201071; doi:10.3390/ijms22116150)
Supplement: Supplementary file 1 [file ijms-22-06150-s001.zip › ijms-1242634-supplementary.xlsx]

## Sheet: Table S1 
Institute	Name	Designation	Type	Target genes	strain	Accession
ATCC	Heat-inactivated SARS-CoV-2	VR-1986HK	heat-inactivated	Whole genome	USA-WA1/2020	MN985325
	Genomic RNA from Severe acute respiratory syndrome-related coronavirus 2	VR-1986D	genomic RNA	Whole genome	USA-WA1/2020	MN985325
	Genomic RNA from Severe acute respiratory syndrome-related coronavirus 2 strain Hong Kong/VM20001061/2020	VR-1991D	genomic RNA	Whole genome	Hong Kong/VM20001061/2020	ATCC Genome Portal
	Genomic RNA from Severe acute respiratory syndrome-related coronavirus 2 strain 2019-nCoV/Italy-INMI1	VR-1992D	genomic RNA	Whole genome	Italy-INMI1	ATCC Genome Portal
	Genomic RNA from Severe acute respiratory syndrome-related coronavirus 2 (SARS-CoV-2) strain Germany/BavPat1/2020	VR-1994D	genomic RNA	Whole genome	Germany/BavPat1/2020	ATCC Genome Portal
	Quantitative Synthetic SARS-CoV-2 RNA: ORF, E, N	VR-3276T	Synthetic RNA	ORF1ab, N, E,	N/A	N/A
	Quantitative Synthetic SARS-CoV-2 RNA: Spike 5	VR-3277SD	Synthetic RNA	S 5’ end	N/A	N/A
	Quantitative Synthetic SARS-CoV-2 RNA: Spike 3’	VR-3278SD	Synthetic RNA	S 3’ end	N/A	N/A
	Quantitative Synthetic SARS-CoV-2 RNA: nsp9, nsp12 (RdRp)	VR-3279SD	Synthetic RNA	nsp9, RdRp	N/A	N/A
	Quantitative Synthetic SARS-CoV [2003] RNA	VR-3280SD	Synthetic RNA	nsp9, nsp11, N	N/A	N/A
	Genomic RNA from Severe acute respiratory syndrome-related coronavirus 2 strain USA/CA_CDC_5574/2020	VR-3326D	genomic RNA	Whole genome	USA/CA_CDC_5574/2020	ATCC Genome Portal
	Heat-inactivated SARS-CoV-2 variant B.1.1.7	VR-3326HK	heat-inactivated	Whole genome	USA/CA_CDC_5574/2020	ATCC Genome Portal
	SARS-CoV-2 External Control Kit	MP-32	heat-inactivated	Whole genome	USA-WA1/2020	MN985325
Bio-Rad	SARS-CoV-2 Positive Run Control	COV019CE	Synthetic RNA	E, N, ORF1ab, RdRP, S	N/A	N/A
	SARS-CoV-2 Negative Run Control	COV000CE	Negative control	N/A	N/A	N/A
JRC	single stranded RNA (ssRNA) fragments of SARS-CoV-2	EURM-019	Synthetic RNA	E, N, S, RdRp	Wuhan-Hu-1	MN908947
KRISS	SARS-CoV-2 RNA reference material	111-10-506	Synthetic RNA	E, M, N, RdRp, ORF1ab	Wuhan-Hu-1	MN908947
	SARS-CoV-2 Packaged RNA Reference Material	111-10-507	Virus Like Particle	E, M, N, RdRp, ORF1ab	Wuhan-Hu-1	MN908947
NIBSC	First WHO International Standard for SARS-CoV-2 RNA	20/146	heat-inactivated	Whole genome	England/02/2020	EPI_ISL_407073
NMIA	SARS-CoV-2 Standard	NA050 to NA055	inactivaed	Whole genome	Australia/VIC01/2020	EPI_ISL_406844
NIMC	Certified Reference Material of 2019 Novel Corona Virus (2019-nCoV) Ribonucleic Acid Genome	GBW(E)091098, GBW(E)091099	Synthetic RNA	N, E, RdRp	Wuhan-Hu-1	MN908947
NIST	SARS-CoV-2 Synthetic RNA Fragments	RGTM 10169	Synthetic RNA	E, M, N, RdRp	USA-WA1/2020	MN985325
Randox Qnostics	SARS-CoV-2 Q Control	SCV2QC	heat-inactivated	Whole genome	N/A	N/A
	SARS-CoV-2 Analytical Q Panels	SCV2AQP	heat-inactivated	Whole genome	N/A	N/A
	SARS-CoV-2 Molecular Q Panel	SCV2MQP	heat-inactivated	Whole genome	N/A	N/A
	Negative Q Control	TMNQC	Negative control	N/A	N/A	N/A
Seracare	AccuPlex SARS-CoV-2 Reference Material Kit	0505-0126	Virus Like Particle	N, E, RdRp, ORF1a	N/A	N/A
	AccuPlex SARS-CoV-2 Molecular Controls Kit	0505-0159	Virus Like Particle	Whole genome	N/A	N/A
	AccuPlex SARS-CoV-2 Verification Panel - Full Genome	0505-0168	Virus Like Particle	Whole genome	N/A	N/A
	AccuPlex SARS-CoV-2 in Synthetic Oral Fluid	0505-0222	Virus Like Particle	Whole genome	N/A	N/A
Thermo Scientific	AcroMetrix™ Multi-Analyte SARS-CoV-2, Flu A/B, RSV A/B Control (RUO)	954516	Inactivated	Whole genome	N/A	N/A
	AcroMetrix Coronavirus 2019 (COVID-19) RNA Control	954519	genomic RNA	Whole genome	N/A	N/A
	TaqMan™ SARS-CoV-2 Control	956118	Synthetic RNA	N, S	N/A	N/A
	TaqMan™ SARS-CoV-2 Plus Control	956129	Synthetic RNA	ORF1ab, N	N/A	N/A
Twist Bioscience	SARS-CoV-2 RNA Control 1	102019	Synthetic RNA	Whole genome	Australia/VIC01/2020	MT007544.1
	SARS-CoV-2 RNA Control 2	102024	Synthetic RNA	Whole genome	Wuhan-Hu-1	MN908947.3
	SARS-CoV-2 RNA Assay Ready Control 2	103925	Synthetic RNA	Whole genome	Wuhan-Hu-1	MN908947.3
	SARS-CoV-2 RNA Control 3	102860	Synthetic RNA	Whole genome	Japan/Hu_DP_Kng_19-020/2020	LC528232.1
	SARS-CoV-2 RNA Control 4	102862	Synthetic RNA	Whole genome	USA/TX1/2020	MT106054.1
	SARS-CoV-2 RNA Control 5	102917	Synthetic RNA	Whole genome	USA/MN2-MDH2/2020	MT188340
	SARS-CoV-2 RNA Control 6	102918	Synthetic RNA	Whole genome	USA/CA9/2020	MT118835
	SARS-CoV-2 RNA Control 7	103087	Synthetic RNA	Whole genome	France/HF2393/2020	EPI_ISL_418227
	SARS-CoV-2 RNA Control 8	103511	Synthetic RNA	Whole genome	Taiwan/NTU02/2020	MT066176
	SARS-CoV-2 RNA Control 9	103512	Synthetic RNA	Whole genome	USA/WA2/2020	MT152824
	SARS-CoV-2 RNA Control 10	103513	Synthetic RNA	Whole genome	USA/CA-PC101P/2020	EPI_ISL_414648
	SARS-CoV-2 RNA Control 11	103514	Synthetic RNA	Whole genome	Iceland/5/2020	EPI_ISL_417739
	SARS-CoV-2 RNA Control 12	103515	Synthetic RNA	Whole genome	England/SHEF-C05B2/2020	EPI_ISL_420244
	SARS-CoV-2 RNA Control 13	103533	Synthetic RNA	Whole genome	Belgium/ULG-10004/2020	EPI_ISL_421184
	SARS-CoV-2 RNA Control 14	103907	Synthetic RNA	Whole genome	England/205041766/2020	EPI_ISL_710528
	SARS-CoV-2 RNAAssay Ready Control 14 (B.1.1.7)	103926	Synthetic RNA	Whole genome	England/205041766/2020	EPI_ISL_710528
	SARS-CoV-2 RNA Control 15	103909	Synthetic RNA	Whole genome	England/MILK-9E05B3/2020	EPI_ISL_601443
	SARS-CoV-2 RNAAssay Ready Control 15 (B.1.1.7)	103927	Synthetic RNA	Whole genome	England/MILK-9E05B3/2020	EPI_ISL_601443
	SARS-CoV-2 RNA Control 16 (B.1.351)	104043	Synthetic RNA	Whole genome	South Africa/KRISP-EC-K005299/2020	EPI_ISL_678597
	SARS-CoV-2 RNA Control 17 (P.1)	104044	Synthetic RNA	Whole genome	Japan/IC-0564/2021	EPI_ISL_792683
UME	SARS-CoV-2 Synthetic RNA Fragment	UME RM 2019	Synthetic RNA	N, E, RdRp	N/A	MW001217
	Lyofilized SARS-CoV-2 Synthetic RNA Fragment	UME RM 2020	Synthetic RNA	N, E, RdRp	N/A	MW001217
ZeptoMetrix	SARS-Related Coronavirus 2 (SARS-CoV-2) External Run Control	NATSARS(COV2)-ERC	chemical-inactivated	Whole genome	USA-WA1/2020	MN985325
	SARS-Related Coronavirus 2 (SARS-CoV-2) Negative Control	NATSARS(COV2)-NEG	Negative control	N/A	N/A	N/A
Table S1. Extended table of Reference materials and resources for SARS-CoV-2 nucleic acid testing
ATCC; American Type Culture Collection, JRC; Joint Research Centre, KRISS; Korea Research Institute of Standards and Science, NIBSC; National Institute for Biological Standards and Control, NMIA; National Measurement Institute Australia, NIMC; National Institute of Metrology of China, NIST; National Institute of Standards and Technology, UME; The National Metrology Institute of Turkey
